# Supplementary material for: 3D-Printable Sustainable Bioplastics from Gluten and Keratin
Source: Gels. 2024 Feb 7;10(2):136. doi: 10.3390/gels10020136 (PMC10887891; doi:10.3390/gels10020136)
Supplement: Supplementary file 1 [file gels-10-00136-s001.zip]

Archive with 1 entries (1 files):
- gels-2823827-supplementary.pdf
